# Supplementary material for: QTLs Related to Rice Callus Regeneration Ability: Localization and Effect Verification of qPRR3
Source: Cells. 2022 Dec 19;11(24):4125. doi: 10.3390/cells11244125 (PMC9777078; doi:10.3390/cells11244125)
Supplement: Supplementary file 1 [file cells-11-04125-s001.zip]

Archive with 1 entries (1 files):
- cells-2112472-supplementary.pdf
